# Supplementary material for: Genome-wide characterization of LTR retrotransposons in the non-model deep-sea annelid Lamellibrachia luymesi
Source: BMC Genomics. 2021 Jun 23;22:466. doi: 10.1186/s12864-021-07749-1 (PMC8220671; doi:10.1186/s12864-021-07749-1)
Supplement: Supplementary file 1 — Additional file 1: Table S1. Details (size, domain present e.t.c.) of elements excluded from further analysis. Table S2. Details of each LTR-retrotransposons found in Lamellibrachia luymesi genome, including element sizes, LTR sizes and pair identity, TSD sizes and sequences,motif sequences. [file 12864_2021_7749_MOESM1_ESM.xlsx]

## Sheet: Title page
Article title: Genome-wide characterization of LTR retrotransposon in the non-model marine annelid Lamellibrachia luymesi Journal name: Author names: Oluchi Aroh, Kenneth Halanych Institution: Department of Biological science, Auburn University, Auburn, Alabama. E-mail: olo0002@auburn.edu Supplementary table S1. Details (size, domain present e.t.c.) of elements excluded from further analysis.
Supplementary table S2. Representative sequence of each LTR-retrotransposons in Lamellibrachia luymesi genome, including element sizes, LTR sizes and pair identity, TSD sizes and sequences,motif sequences. These elements include 172 classified by LTR_retriever and TE_sorter and 10 classified by 2 TE_sorter database options , GYDB and REXDB

## Sheet: Supplemental table 1
Details (size, domain present e.t.c.) of elements excluded from further analysis.
Location	Motif	TSD	Length of element(including Motif + TSD)(bp)	Domain present
				PFAM database	CDD database
scaffold_13:912545..914470	TGCA	AACAC	1925	RT	RT
scaffold_18:400467..403716	TGCA	GAAC	3249	None	None
scaffold_42:1068017..1070408	TGGT	ACACC	2391	None	RT
scaffold_72:274191..277108	TGCA	TGTG	2917	None	None
scaffold_84:612409..617479	TGCA	CTCG	5070	Transmembrane receptor	Transmembrane receptor
scaffold_93:615928..617560	TGGA	CACTA	1632	None	None
scaffold_94:136103..138017	TGCA	CACTA	1914	None	None
scaffold_94:163977..165353	TGCA	CAT	1376	None	None
scaffold_94:401961..406059	TGCA	ATAAT	4098	None	None
scaffold_114:215560..217119	TGCA	TCAGC	1559	None	None
scaffold_150:478870..491645	TGCC	ACACA	12775	RT	RT and Adenylate forming domain
scaffold_204:208159..211145	TGCA	TAGA	2986	None	None
scaffold_213:143061..144367	TGCA	TCAAC	1306	None	Glycogen debranching enzyme
scaffold_220:348884..354361	TGCA	ATGAA	5477	None	Actin depolymerization factor
scaffold_264:632..6987	TGCA	TAT	6355	Fxa Inhibition and VWA	Fxa Inhibition and VWA
scaffold_328:231026..235537	TGCA	CAAC	4511	None	None
scaffold_363:283558..285122	TGCA	AGCA	1564	None	None
scaffold_392:29109..32284	TGCA	CCAC	3175	None	None
scaffold_424:401729..404155	TATA	GTTAC	2426	None	None
scaffold_485:336427..338363	TGCA	TTAA	1936	None	None
scaffold_523:78048..86732	TGCA	GTGAC	8684	None	None
scaffold_529:12071..15783	TGCA	CTT	3712	None	EEP superfamily
scaffold_575:195998..200580	TGCA	ATGG	4582	None	None
scaffold_576:326546..333221	TGCA	GTGC	6675	RT	RT
scaffold_657:294675..296636	TACA	GTGAA	1961	None	None
scaffold_664:137484..139811	TATA	ACACT	2327	RT	RT
scaffold_743:205226..206975	TGCA	TATGA	1749	None	None
scaffold_985:205739..209020	TACA	TAATA	3281	None	F5/8 type C domain
scaffold_1219:80090..90297	TACA	TGTTC	10207	RT	RT
scaffold_1298:62692..67547	TGCC	CTGTT	4855	None	None
scaffold_1305:146047..150303	TGCA	TGCG	4256	None	None
scaffold_1605:79779..82509	TGCA	GACAG	2730	None	None
scaffold_1724:21061..23088	TGCA	AAAC	2027	None	None
scaffold_1856:18808..20732	TGCA	TAAC	1924	None	None
scaffold_1887:54264..62616	TGCA	GCAT	8352	Serpin domain	Serpin domain
scaffold_2054:13717..15073	TGCA	ATTA	1356	None	EGF_CA
scaffold_2290:22730..26159	TGCA	GAAC	3429	RT	RT
scaffold_3665:1273..6718	TGCA	GAAA	5445	Transmembrane receptor	Transmembrane receptor
scaffold_512:60740..65187	TATA	TAAGG	4447	None	None
scaffold_102:464146..467574	TGCA	GCCT	3428	None	GIY-YIG_SF superfamily
scaffold_1309:33902..38753	TGCA	GACTC	4851	None	None
RT- Reverse transcriptase

## Sheet: Supplemental table 2
Details of each LTR-retrotransposons found in Lamellibrachia luymesi genome, including element sizes, LTR sizes and pair identity, TSD sizes and sequences,motif sequences.
Name	LTR_location	Superfamily	Motif	TSD	Length of LTR-retrotransposon	Length of 5' LTR end	Length of 3' LTR end	5'LTR region	Internal region(5'-3')	3' LTR region	LTR pair identity	Domain	Insertion Time(MYA)
LLGY1	scaffold_1:1269988..1274622	Gypsy	TGCA	CCATC	4634	133	133	5':1269988 ..1270121	IN:1270122..1274488	3':1274489..1274622	0.96	Incomplete	1.776
LLGY2	scaffold_1:1923381..1928151	Gypsy	TGCA	GCAGC	4770	193	193	5':1923381..1923574	IN:1923575..1927957	3':1927958..1928151	1	Complete	0.199
LLGY3	scaffold_1003:8440..11524	Gypsy	TGCA	CGACG	3084	113	114	5':8440..8553	IN:8554..11409	3':11410..11524	0.93	Incomplete	2.834
LLGY4	scaffold_1005:74435..81800	Gypsy	TGCA	GTTAT	7365	162	163	5':74435..74597	IN:74598..81636	3':81637..81800	0.96	Incomplete	1.701
LLGY5	scaffold_101:508305..513862	Gypsy	TATA	ATAAC	5557	117	117	5':508305..508422	IN:508423..513744	3':513745..513862	1	Incomplete	0.328
LLGY6	scaffold_102:172656..177902	Gypsy	TATA	GTTTG	5246	188	187	5':172656..172844	IN:172845..177714	3':177715..177902	1	Incomplete	0
LLGY7	scaffold_1061:8619..13630	Gypsy	TGCA	TATA	5011	159	159	5':8619..8778	IN:8779..13470	3':13471..13630	0.98	Incomplete	0.978
LLGY8	scaffold_1064:201725..203114	Gypsy	TGCA	ATAGC	1389	169	168	5':201725..201894	IN:201895..202945	3':202946..203114	0.97	Incomplete	1.399
LLGY9	scaffold_1073:10819..14034	Gypsy	TGCA	ATTAT	3215	129	129	5':10819..10948	IN:10949..13904	3':13905..14034	0.97	Incomplete	1.209
LLGY10	scaffold_1074:192933..196141	Gypsy	TGCA	AAGAC	3208	171	172	5':192933..193104	IN:193105..195968	3':195969..196141	0.98	Incomplete	1.141
LLGY11	scaffold_11:1004781..1011744	Gypsy	TGCA	ACCA	6963	884	885	5':1004781..1005665	IN:1005666..1010858	3':1010859..1011744	0.99	Incomplete	0.618
LLGY12	scaffold_1110:52115..56153	Gypsy	TGCA	GGGAC	4038	170	170	5':52115..52285	IN:52286..55982	3': 55983..56153	0.98	Incomplete	1.148
LLGY13	scaffold_1116:126992..131801	Gypsy	TGCA	AGATG	4809	172	172	5':126992..127164	IN:127165..131628	3':131629..131801	0.99	Incomplete	0.671
LLGY14	scaffold_1161:148330..153887	Gypsy	TATA	GTAAG	5557	117	117	5':148330..148447	IN:148448..153769	3':153770..153887	0.99	Incomplete	0.66
LLGY15	scaffold_1161:96100..100876	Gypsy	TGCA	GTCAA	4776	119	119	5':96100..96219	IN:96220..100756	3':100757..100876	1	Complete	0.323
LLGY16	scaffold_1178:33524..37735	Gypsy	TGCA	TATTA	4211	153	153	5':33524..33677	IN:33678..37581	3':37582..37735	0.99	Incomplete	0.76
LLGY17	scaffold_1188:3561..8230	Gypsy	TGCA	TCCAG	4669	204	204	5':3561..3765	IN:3766..8025	3':8026..8230	1	Complete	0.189
LLGY18	scaffold_119:369698..374433	Gypsy	TGCA	TAGTT	4735	141	141	5':369698..369839	IN:369840..374291	3':374292..374433	1	Incomplete	0.273
LLGY19	scaffold_1211:122221..126060	Gypsy	TGCA	GAGTG	3839	171	172	5':122221..122392	IN:122393..125887	3':125888..126060	0.99	Incomplete	0.679
LLGY20	scaffold_1223:18757..23514	Gypsy	TGAC	ACAAC	4757	174	175	5':18757..18931	IN:18929..23341	3':23342..23517	0.99	Incomplete	0.667
LLGY21	scaffold_1223:18757..23517	Gypsy	TGCA	ACAAC	4760	171	175	5':18757..18928	IN:18932..23341	3':23342..23517	0.99	Incomplete	0.664
LLGY22	scaffold_1291:109525..113796	Gypsy	TGCA	GGTAT	4271	123	123	5':109525..109648	IN:109649..113672	3':113673..113796	0.96	Complete	1.595
LLBP1	scaffold_1308:83281..89951	Bel-pao	TGCA	GTAAT	6670	263	263	5': 83281..83544	IN:83545..89687	3':89688..89951	0.99	Complete	0.738
LLGY23	scaffold_1309:66744..72412	Gypsy	TGCA	GACTC	5668	356	356	5':66744..67100	IN:67101..72055	3':72056..72412	1	Incomplete	0.373
LLGY24	scaffold_1316:51666..56488	Gypsy	TGCA	GCATT	4822	196	196	5':51666..51862	IN:51863..56291	3':56292..56488	1	Incomplete	0
LLGY25	scaffold_135:61162..66719	Gypsy	TATA	AGAAT	5557	117	117	5':61162..61279	IN:61280..66601	3':66602..66719	1	Incomplete	0.328
LLGY26	scaffold_1352:24819..29511	Gypsy	TGCA	GATGC	4692	192	192	5':24819..25011	IN:25012..29318	3':29319..29511	0.95	Complete	2.077
LLGY27	scaffold_1399:110018..117756	Gypsy	TGCA	GAATG	7738	156	160	5':110018..110174	IN:110175..117595	3':117596..117756	0.93	Incomplete	2.83
LLGY28	scaffold_1401:108348..113256	Gypsy	TGCA	GAACC	4908	210	210	5':108348..108558	IN:108559..113045	3':113046..113256	0.99	Complete	0.739
LLGY29	scaffold_1403:7243..12003	Gypsy	TGCA	CAGTC	4760	178	179	5':7243..7421	IN:7422..11823	3':11824..12003	1	Incomplete	0.216
LLGY30	scaffold_1415:11776..16818	Gypsy	TGAA	ACTAC	5042	177	177	5':11776..11953	IN:11954..16640	3':16641..16818	0.99	Incomplete	0.652
LLGY31	scaffold_147:465191..470137	Gypsy	TGCA	ATGTC	4946	175	173	5': 465191..465366	IN:465367..469963	3':469964..470137	1	Incomplete	0
LLGY32	scaffold_1478:26532..31928	Gypsy	TATA	ATTTG	5396	191	191	5':26532..26723	IN:26724..31736	3':31737..31928	0.99	Incomplete	0.404
LLGY33	scaffold_148:26270..28113	Gypsy	TGCA	GCGT	1843	225	223	5':26270..26495	IN:26496..27889	3':27890..28113	0.98	Incomplete	0.872
LLGY34	scaffold_149:506525..508495	Gypsy	TGCA	CATCC	1970	196	184	5':506525..506721	IN:506722..508310	3':508311..508495	0.95	Incomplete	2.158
LLGY35	scaffold_15:1172023..1177063	Gypsy	TTAT	ATTAT	5040	141	141	5':1172023..1172164	IN:1172165..1176921	3':1176922..1177063	0.97	Incomplete	1.378
LLGY36	scaffold_155:64236..69199	Gypsy	TGCA	ATAAT	4963	153	146	5':64236..64389	IN:64390..69052	3':69053..69199	0.99	Incomplete	0.529
LLGY37	scaffold_1577:42485..45037	Gypsy	TGCA	TAAAG	2552	139	139	5':42485..42624	IN:42625..44897	3':42485..42624	0.98	Incomplete	0.837
LLGY38	scaffold_1590:24794..33148	Gypsy	TGCA	ATAT	8354	1021	1022	5':24794..25815	IN:25816..32125	3':32126..33148	1	Incomplete	0.227
LLGY39	scaffold_166:133076..137407	Gypsy	TGCA	ACACC	4331	150	150	5':133076..133226	IN:133227..137256	3':137257..137407	0.97	Incomplete	1.571
LLGY40	scaffold_166:160021..164337	Gypsy	TGCA	GTAGC	4316	139	139	5':160021..160160	IN:160161..164197	3':164198..164337	0.99	Incomplete	0.555
LLGY41	scaffold_1684:24620..29287	Gypsy	TGCA	ATAAT	4667	153	153	5':24620..24773	IN:24774..29133	3':29134..29287	0.99	Complete	0.504
LLGY42	scaffold_1694:64948..68975	Gypsy	TGCA	GGTGC	4027	172	174	5':64948..65120	IN:65121..68800	3':68801..68975	0.92	Incomplete	3.294
LLGY43	scaffold_1697:59984..64942	Gypsy	TGCA	CTAC	4958	167	167	5':59984..60151	IN:60152..64774	3':64775..64942	0.97	Incomplete	1.408
LLGY44	scaffold_17:554114..557434	Gypsy	TGCA	CCATC	3320	165	168	5':554114..554279	IN:554280..557265	3':557266..557434	0.99	Incomplete	0.704
LLGY45	scaffold_1700:21914..26880	Gypsy	TGCA	TTATA	4966	175	175	5':21914..22089	IN:22090..26704	3':26705..26880	1	Incomplete	0
LLGY46	scaffold_1753:48049..50231	Gypsy	TGCA	CATGG	2182	146	153	5':48049..48195	IN:48196..50077	3':50078..50231	0.98	Incomplete	0.796
LLGY47	scaffold_1821:36305..39963	Gypsy	TGTA	TACCT	3658	200	200	5':36305..36505	IN:36506..39762	3':39763..39963	0.94	Incomplete	2.602
LLGY48	scaffold_184:421585..428421	Gypsy	TGCA	TGTC	6836	130	130	5':421585..421715	IN:421716..428290	3':428291..428421	0.98	Incomplete	0.895
LLGY49	scaffold_184:444824..449424	Gypsy	TGCA	GATCT	4600	179	179	5':444824..445003	IN:445004..449244	3':449245..449424	0.99	Incomplete	0.431
LLGY50	scaffold_187:357267..361250	Gypsy	TGCA	GTTTC	3983	194	194	5':357267..357461	IN:357462..361055	3':361056..361250	0.98	Incomplete	0.8
LLGY51	scaffold_189:414752..417824	Gypsy	TGCA	ATAAA	3072	136	139	5':414752..414888	IN:414889..417684	3':417685..417824	1	Incomplete	0.283
LLGY52	scaffold_1919:65267..69488	Gypsy	TGCA	AAAC	4221	138	138	5':65267..65405	IN:65406..69349	3':69350..69488	0.98	Complete	0.843
LLGY53	scaffold_1965:13682..18437	Gypsy	TACA	ATCTA	4755	153	154	5':13682..13835	IN:13836..18282	3':18283..18437	0.99	Complete	0.501
LLGY54	scaffold_20:59354..67332	Gypsy	TGCA	ATAT	7978	884	884	5':59354..60238	IN:60239..66447	3':66448..67332	1	Incomplete	0
LLGY55	scaffold_208:229599..233932	Gypsy	TGCA	GAAGT	4333	139	139	5':229599..229738	IN:229739..233792	3':233793..233932	0.98	Incomplete	0.837
LLGY56	scaffold_21:776349..780368	Gypsy	TGCA	AACTA	4019	135	135	5':776349..776484	IN:776485..780232	3':780233..780368	0.95	Complete	2.051
LLGY57	scaffold_211:526071..530028	Gypsy	TGCA	CTCTG	3957	127	127	5':526071..526198	IN:526199..529900	3':529901..530028	0.97	Complete	1.228
LLGY58	scaffold_214:80275..85831	Gypsy	TATA	CCAAC	5556	117	117	5':80275..80392	IN:80393..85713	3': 85714..85831	0.98	Incomplete	0.995
LLGY59	scaffold_2146:42536..47553	Gypsy	TGCA	GTATT	5017	153	153	5':42536..42689	IN:42690..47399	3':47400..47553	0.97	Incomplete	1.277
LLGY60	scaffold_2224:1764..5958	Gypsy	TGCA	GGCT	4194	128	127	5':1764 ..1892	IN:1893..5830	3':5831..5958	0.99	Complete	0.608
LLGY61	scaffold_224:134447..139047	Gypsy	TGCA	TCCTC	4600	185	185	5':134447..134632	IN:134633..138861	3':138862..139047	0.99	Incomplete	0.417
LLGY62	scaffold_2250:38286..41363	Gypsy	TGCA	CCAGC	3077	142	142	5':38286..38428	IN:38429..41220	3':41221..41363	0.98	Incomplete	1.097
LLGY63	scaffold_233:381854..385505	Gypsy	TGCA	CTAAC	3651	163	163	5':381854..382017	IN:382018..385341	3':385342..385505	1	Incomplete	0
LLGY64	scaffold_234:22048..26830	Gypsy	TGCA	TGTAG	4782	214	215	5':22048..22262	IN:22263..26614	3':26615..26830	0.98	Complete	1.094
LLGY65	scaffold_2380:8273..15089	Gypsy	TGCA	TATA	6816	355	355	5':8273..8628	IN:8629..14733	3':14734..15089	1	Incomplete	0.328
LLGY66	scaffold_24:969668..973190	Gypsy	TGCA	GTACC	3522	157	157	5':969668..969825	IN:969826..973032	3':973033..973190	0.95	Incomplete	2.279
LLGY67	scaffold_2409:25499..27792	Gypsy	TGCA	CCCCG	2293	184	184	5':25499..25683	IN:25684..27607	3':27608..27792	0.96	Incomplete	1.935
LLGY68	scaffold_243:98890..101449	Gypsy	TGCA	GAAGG	2559	164	164	5':98890..99054	IN:99055..101284	3':101285..101449	1	Incomplete	0.235
LLGY69	scaffold_2471:21768..24850	Gypsy	TGCA	ATGA	3082	341	341	5':21768..22109	IN:22110..24508	3':24509..24850	0.99	Incomplete	0.683
LLGY70	scaffold_2488:30719..35481	Gypsy	TACA	GTATT	4762	155	155	5':30719..30874	IN:30875..35325	3':35326..35481	1	Complete	0
LLGY71	scaffold_259:298039..303227	Gypsy	TGCA	AGATG	5188	167	167	5':298039..298206	IN:298207..303059	3':303060..303227	1	Incomplete	0.23
LLGY72	scaffold_261:152732..157675	Gypsy	TGCA	GATAA	4943	164	164	5':152732..152896	IN:152897..157510	3':157511..157675	0.98	Incomplete	0.948
LLGY73	scaffold_262:402864..407189	Gypsy	TGCA	GGGAC	4325	164	164	5':402864..403028	IN:403029..407024	3':407025..407189	0.94	Incomplete	2.431
LLGY74	scaffold_2662:3019..8687	Gypsy	TGCA	CACAT	5668	356	356	5':3019..3375	IN:3376..8330	3':8331..8687	1	Incomplete	0
LLGY75	scaffold_2680:12535..17427	Gypsy	TGCA	ACAAC	4892	150	150	5':12535..12685	IN:12686..17276	3':17277..17427	1	Incomplete	0
LLGY76	scaffold_269:111144..115868	Gypsy	TGCA	ACTAT	4724	203	203	5':111144..111347	IN:111348..115664	3':115665..115868	1	Incomplete	0.38
LLGY77	scaffold_271:425931..428960	Gypsy	TGCA	CACAG	3029	164	168	5':425931..426095	IN:426096..428791	3':428792..428960	0.98	Incomplete	0.948
LLGY78	scaffold_288:457596..462090	Gypsy	TGCA	TAAA	4494	330	331	5':457596..457926	IN:457927..461758	3':461759..462090	0.97	Incomplete	1.552
LLGY79	scaffold_291:107641..112314	Gypsy	TGAT	AACAT	4673	151	151	5':107641..107792	IN:107793..112162	3':112163..112314	1	Complete	0.253
LLGY80	scaffold_292:70576..75176	Gypsy	TGCA	CTAGG	4600	179	179	5':70576..70755	IN:70756..74996	3':74997..75176	0.98	Incomplete	1.089
LLGY81	scaffold_295:247841..255758	Gypsy	TGCA	ATCTC	7917	1445	1443	5':247841..249286	IN:249287..254314	3': 254315..255758	0.99	Incomplete	0.62
LLGY82	scaffold_296:68288..72958	Gypsy	TGCA	TATAG	4670	203	204	5':68288..68491	IN:68492..72753	3':72754..72958	0.99	Complete	0.765
LLGY83	scaffold_2960:11565..16289	Gypsy	TGCA	ATACG	4724	203	203	5':11565..11768	IN:11769..16085	3':16086..16289	0.98	Incomplete	0.959
LLGY84	scaffold_31:967687..972411	Gypsy	TGCA	ACCAT	4724	203	203	5':967687..967890	IN:967891..972207	3': 972208..972411	1	Incomplete	0.19
LLGY85	scaffold_313:155839..161396	Gypsy	TATA	ATATG	5557	117	117	5':155839..155956	IN:155957..161278	3':161279..161396	0.99	Incomplete	0.66
LLGY86	scaffold_3152:12280..16891	Gypsy	TGCA	GAAGG	4611	123	123	5':12280..12403	IN:12404..16767	3':16768..16891	1	Incomplete	0.312
LLGY87	scaffold_327:446393..450091	Gypsy	TGCA	ACACA	3698	114	114	5':446393..446507	IN:446508..449976	3':449977..450091	0.98	Incomplete	1.04
LLGY88	scaffold_336:345938..353579	Gypsy	TGCA	GTTAC	7641	163	163	5': 345938..346101	IN:346102..353415	3':353416..353579	0.94	Incomplete	2.447
LLGY89	scaffold_339:468142..472450	Gypsy	TGCA	TAAAG	4308	168	168	5468142 468310	IN:468311..472281	3':472282..472450	0.95	Incomplete	2.125
LLGY90	scaffold_344:48783..50394	Gypsy	TGCA	AAATT	1611	148	148	5':48783..48931	IN:48932..50245	3':50246..50394	0.98	Incomplete	1.052
LLGY91	scaffold_349:235085..238672	Gypsy	TGCA	GATGG	3587	183	183	5':235085..235268	IN:235269..238488	3':238489..238672	0.93	Incomplete	2.855
LLGY92	scaffold_361:295341..300535	Gypsy	TGCA	GAACC	5194	172	172	5':295341..295513	IN:295514..300362	3':300363..300535	1	Incomplete	0.224
LLGY93	scaffold_363:259881..263929	Gypsy	TGCA	ATAAT	4048	188	192	5':259881..260069	IN:260070..263736	3':263737..263929	0.97	Incomplete	1.248
LLGY94	scaffold_363:60044..63442	Gypsy	TGCA	AATAC	3398	173	173	5':60044..60217	IN:60218..63268	3':63269..63442	1	Incomplete	0
LLGY95	scaffold_3648:8770..13565	Gypsy	TGCA	GTTTT	4795	140	140	5':8770..8910	IN:8911..13424	3':13425..13565	0.99	Incomplete	0.551
LLGY96	scaffold_371:123050..127869	Gypsy	TGCA	GGGAG	4819	196	196	5':123050..123246	IN:123247..127672	3':127673..127869	1	Incomplete	0
LLGY97	scaffold_379:92276..96478	Gypsy	TGCA	ATGG	4202	138	138	5':92276..92414	IN:92415..96339	3':96340..96478	0.98	Complete	1.129
LLGY98	scaffold_386:168747..173439	Gypsy	TGCA	CTTCC	4692	190	190	5':168747..168937	IN:168938..173248	3':173249..173439	1	Incomplete	0.203
LLGY99	scaffold_390:220801..225749	Gypsy	TGCA	CGTAT	4948	175	175	5':220801..220976	IN:220977..225573	3':225574..225749	1	Incomplete	0
LLGY100	scaffold_4:734712..740380	Gypsy	TGCA	AGTGG	5668	356	356	5':734712..735068	IN:735069..740023	3':740024..740380	1	Incomplete	0
LLGY101	scaffold_407:363838..368887	Gypsy	TGAA	CTGTT	5049	177	177	5':363838..364015	IN:364016..368709	3':368710..368887	0.98	Incomplete	0.878
LLGY102	scaffold_418:100190..104363	Gypsy	TGCA	ATCGC	4173	155	155	5':100190..100345	IN:100346..104207	3':104208..104363	0.97	Incomplete	1.26
LLGY103	scaffold_4248:5880..9970	Gypsy	TGCA	GTACG	4090	180	180	5':5880..6060	IN:6061..9789	3':9790..9970	0.93	Incomplete	3.14
LLGY104	scaffold_44:603613..607873	Gypsy	TGCA	TTATC	4260	165	168	5':603613..603778	IN:603779..607704	3':607705..607873	0.97	Incomplete	1.183
LLGY105	scaffold_443:208989..213730	Gypsy	TGCG	GATAT	4741	186	186	5':208989..209175	IN:209176..213543	3':213544..213730	0.99	Incomplete	0.413
LLGY106	scaffold_459:408504..412835	Gypsy	TGCA	AGGCC	4331	139	139	5':408504..408643	IN:408644..412695	3':412696..412835	0.99	Incomplete	0.555
LLGY107	scaffold_47:6111..11172	Gypsy	TATA	TTAAT	5061	189	189	5':6111..6300	IN:6301..10982	3':10983..11172	0.96	Incomplete	1.882
LLGY108	scaffold_48:554304..558828	Gypsy	TGCA	CTAAC	4524	215	215	5':554304..554519	IN:554520..558612	3':558613..558828	0.98	Complete	1.089
LLGY109	scaffold_49:882064..885182	Gypsy	TGCA	TTCTT	3118	184	184	5':882064..882248	IN:882249..884997	3':884998..885182	0.95	Incomplete	2.37
LLGY110	scaffold_493:253656..258346	Gypsy	TGCA	TGGTC	4690	173	173	5':253656..253829	IN:253830..258172	3':258173..258346	1	Incomplete	0.222
LLGY111	scaffold_498:392043..398186	Gypsy	TGCA	TATA	6143	300	300	5':392043..392343	IN:392344..397885	3':397886..398186	0.97	Incomplete	1.307
LLGY112	scaffold_499:277616..283025	Gypsy	TATA	AGGTC	5409	191	191	5':277616..277807	IN:277808..282833	3':282834..283025	1	Incomplete	0
LLGY113	scaffold_51:926240..930991	Gypsy	TGCA	ACCAC	4751	119	119	5':926240..926359	IN:926360..930871	3':930872..930991	1	Complete	0.323
LLGY114	scaffold_511:89368..94081	Gypsy	TGCA	CCAAC	4713	194	197	5':89368..89562	IN:89563..93883	3':93884..94081	0.98	Incomplete	1.004
LLGY115	scaffold_513:68190..73749	Gypsy	TATA	CACTA	5559	117	117	5':68190..68307	IN:68308..73631	3':73632..73749	0.99	Incomplete	0.654
LLGY116	scaffold_514:34175..38899	Gypsy	TGCA	GGGGG	4724	203	203	5':34175..34378	IN:34379..38695	3':38696..38899	0.97	Incomplete	1.351
LLGY117	scaffold_517:281994..286677	Gypsy	TGCA	ATATA	4683	175	175	5':281994..282169	IN:282170..286501	3':286502..286677	0.97	Incomplete	1.335
LLGY118	scaffold_519:167246..171705	Gypsy	TGCA	CTTGG	4459	185	197	5':167246..167431	IN:167432..171507	3':171508..171705	0.97	Incomplete	1.486
LLGY119	scaffold_519:364927..369288	Gypsy	TGCA	GTACG	4361	155	155	5':364927..365082	IN:365083..369132	3':369133..369288	0.98	Incomplete	1.004
LLGY120	scaffold_52:553783..559451	Gypsy	TGCA	ATTAC	5668	356	356	5':553783..554139	IN:554140..559094	3':559095..559451	0.99	Incomplete	0.654
LLGY121	scaffold_522:100232..105184	Gypsy	TGCA	AAGGG	4952	175	175	5':100232..100407	IN:100408..105008	3':105009..105184	0.99	Incomplete	0.441
LLGY122	scaffold_53:340475..345256	Gypsy	TGCA	GTTAC	4781	161	161	5':340475..340636	IN:340637..345094	3':345095..345256	1	Incomplete	0
LLGY123	scaffold_559:206263..211064	Gypsy	TGCA	GACAG	4801	140	140	5':206263..206403	IN:206404..210923	3':210924..211064	1	Incomplete	0
LLGY124	scaffold_574:233916..238234	Gypsy	TGCA	GGCG	4318	225	225	5':233916..234141	IN:234142..238008	3':238009:238234	0.98	Complete	0.864
LLGY125	scaffold_574:35280..39955	Gypsy	TGCA	GACAG	4675	141	141	5':35280..35421	IN:35422..39813	3':39814..39955	0.96	Incomplete	1.962
LLGY126	scaffold_58:579227..585082	Gypsy	TGAC	CAAAA	5855	339	336	5':579227..579566	IN:579567..584745	3':584746..585082	0.98	Incomplete	1.04
LLGY127	scaffold_587:336104..340216	Gypsy	TGCA	CCCTG	4112	175	175	5':336104..336279	IN:336280..340040	3':340041..340216	0.97	Incomplete	1.342
LLGY128	scaffold_587:47309..54491	Gypsy	TGCA	TATA	7182	606	596	5':47309..47915	IN:47916..53894	3':53895..54491	0.99	Incomplete	0.521
LLGY129	scaffold_588:289979..294884	Gypsy	TGCA	GTTGC	4905	211	211	5':289979..290190	IN:290191..294672	3':294673..294884	0.98	Complete	0.922
LLGY130	scaffold_594:274387..279041	Gypsy	TGCA	ACTAG	4654	190	189	5':274387..274577	IN:274578..278851	3':278852..279041	0.95	Incomplete	2.099
LLGY131	scaffold_610:199051..203729	Gypsy	TGCA	GTATC	4678	190	190	5':199051..199241	IN:199242..203538	3':203539..203729	0.99	Incomplete	0.406
LLGY132	scaffold_615:339195..343388	Gypsy	TGCA	ACCT	4193	127	127	5':339195..339322	IN:339323..343260	3':343261..343388	1	Complete	0.303
LLGY133	scaffold_617:306487..310868	Gypsy	TGCA	GCGGT	4381	155	155	5':306487..306642	IN:86655..89229	3':310713..310868	0.97	Incomplete	1.763
LLGY134	scaffold_62:848809..853226	Gypsy	TGCA	GTTAT	4417	139	139	5':848809..848948	IN:848949..853086	3':853087..853226	0.98	Incomplete	1.121
LLGY135	scaffold_627:923..6473	Gypsy	TATA	AATAT	5550	117	117	5':923..1040	IN:1041..6355	3':6356 6473	0.97	Incomplete	1.335
LLGY136	scaffold_640:190464..195781	Gypsy	TGCA	CATC	5317	340	341	5':190464..190804	IN:190805..195439	3':195440..195781	0.99	Incomplete	0.685
LLGY137	scaffold_643:75869..80886	Gypsy	TGCA	GAC	5017	180	180	5':75869..76049	IN:76050..80705	3':80706..80886	0.99	Incomplete	0.433
LLGY138	scaffold_648:320572..325464	Gypsy	TGCA	TCCAC	4892	150	150	5':320572..320722	IN:320723..325313	3':325314..325464	1	Incomplete	0
LLGY139	scaffold_659:56413..58837	Gypsy	TGCA	GATGC	2424	149	149	5':56413..56562	IN:56563..58687	3':58688..58837	0.94	Incomplete	2.406
LLGY140	scaffold_661:46144..51067	Gypsy	TGCA	GTAT	4923	167	167	5':46144..46311	IN:46312..50899	3':50900..51067	0.94	Incomplete	2.636
LLGY141	scaffold_67:348080..352890	Gypsy	TGCA	ACTCC	4810	199	196	5':348080..348279	IN:348280..352693	3':352694..352890	1	Incomplete	0.196
LLGY142	scaffold_675:28544..33138	Gypsy	TGCA	TAATG	4594	180	180	5':28544..28724	IN:28725..32957	3':32958..33138	0.99	Incomplete	0.429
LLGY143	scaffold_689:264278..268293	Gypsy	TGCA	ATTAC	4015	163	162	5':264278..264441	IN:264442..268130	3':268131..268293	0.94	Incomplete	2.462
LLGY144	scaffold_69:885101..889658	Gypsy	TGCA	TTACA	4557	173	174	5':885101..885274	IN:885275..889483	3': 889484..889658	0.98	Complete	1.127
LLGY145	scaffold_690:205588..210311	Gypsy	TGCA	AACCA	4723	203	203	5':205588..205791	IN:205792..210107	3':210108..210311	1	Incomplete	0.38
LLGY146	scaffold_7:100519..104966	Gypsy	TCGT	ATATG	4447	103	104	5':100519..100622	IN:100623..104861	3':104862..104966	0.96	Incomplete	1.893
LLGY147	scaffold_703:145965..150890	Gypsy	TGCA	GTTAG	4925	191	191	5':145965..146156	IN:146157..150698	3':150699..150890	1	Incomplete	0.202
LLGY148	scaffold_707:31981..36404	Gypsy	TGTA	CCAGG	4423	127	123	5':31981..32108	IN:32109..36280	3':36281..36404	0.96	Incomplete	1.94
LLGY149	scaffold_720:190131..193539	Gypsy	TGCA	GTTGC	3408	163	163	5':190131..190294	IN:190295..193375	3':193376..193539	0.95	Incomplete	2.192
LLGY150	scaffold_742:180377..189243	Gypsy	TGCA	GAGAC	8866	161	161	5':180377..180538	IN:180539..189081	3':189082..189243	0.98	Incomplete	0.966
LLGY151	scaffold_76:159437..166657	Gypsy	TGCA	TATG	7220	1014	1016	5':159437..160451	IN:160452..165640	3':165641..166657	0.98	Incomplete	1.003
LLGY152	scaffold_76:443196..447179	Gypsy	TGCA	ATAGC	3983	225	225	5':443196..443421	IN:443422..446953	3':446954..447179	0.98	Complete	0.864
LLGY153	scaffold_760:188365..192928	Gypsy	TGCA	ATGTC	4563	215	215	5':188365..188580	IN:188581..192712	3':192713..192928	0.98	Complete	1.089
LLBP2	scaffold_760:70318..76966	Bel-pao	TGCA	GTGTA	6648	263	263	5':70318..70581	IN:70582..76702	3':76703..76966	0.97	Complete	1.19
LLGY154	scaffold_79:778565..783137	Gypsy	TGCA	GTTTG	4572	179	179	5':778565..778744	IN:778745..782957	3':782958..783137	1	Incomplete	0
LLGY155	scaffold_81:848731..854288	Gypsy	TATA	AATAA	5557	117	117	5':848731..848848	IN:848849..854170	3':854171..854288	1	Incomplete	0.326
LLGY156	scaffold_814:36761..45011	Gypsy	TGCA	TATA	8250	1468	1468	5':36761..38229	IN:38230..43542	3':43543..45011	1	Incomplete	0.185
LLGY157	scaffold_821:19949..24501	Gypsy	TGCA	AACTA	4552	155	155	5':19949..20104	IN:20105..24345	3':24346..24501	1	Incomplete	0.248
LLGY158	scaffold_835:73538..78310	Gypsy	TGCA	CTGTG	4772	177	178	5':73538..73715	IN:73716..78131	3':78132..78310	0.99	Incomplete	0.436
LLGY159	scaffold_84:680561..685220	Gypsy	TGCA	CTGTG	4659	204	204	5':680561..680765	IN:680766..685015	3':685016..685220	0.99	Complete	0.761
LLGY160	scaffold_85:307956..312319	Gypsy	TGCA	CCTCC	4363	128	128	5':307956..308084	IN:308085..312190	3': 312191..312319	0.97	Complete	1.218
LLGY161	scaffold_855:28219..32880	Gypsy	TGCA	CATAG	4661	182	183	5':28219..28401	IN:28402..32696	3':32697..32880	0.97	Incomplete	1.511
LLGY162	scaffold_867:115388..119810	Gypsy	TGCA	GTACA	4422	164	164	5':115388..115552	IN:115553..119645	3':119646..119810	0.95	Incomplete	2.178
LLGY163	scaffold_873:106308..111256	Gypsy	TGCA	CTCAT	4948	175	175	5':106308..106483	IN:106484..111080	3':111081..111256	0.99	Incomplete	0.441
LLGY164	scaffold_873:191141..195631	Gypsy	TGCA	CACAT	4490	159	159	5':191141..191300	IN:191301..195471	3':195472..195631	1	Incomplete	0.242
LLGY165	scaffold_886:26151..30824	Gypsy	TGCA	GAAAG	4673	204	204	5':26151..26355	IN:26356..30619	3':30620..30824	0.98	Complete	1.154
LLGY166	scaffold_894:35777..40736	Gypsy	TGCA	ATAAT	4959	164	164	5':35777..35941	IN:35942..40571	3':40572..40736	0.93	Incomplete	2.943
LLGY167	scaffold_894:61766..66543	Gypsy	TGCA	GTGGG	4777	119	119	5': 61766..61885	IN:61886..66423	3':66424..66543	1	Complete	0
LLGY168	scaffold_896:188397..196375	Gypsy	TGCA	AGAT	7978	884	884	5':188397..189281	IN:189282..195490	3':195491..196375	1	Incomplete	0.088
LLGY169	scaffold_91:356543..359938	Gypsy	TGCA	ATATC	3395	128	128	5':356543..356671	IN:356672..359809	3':359810..359938	0.97	Incomplete	1.218
LLCO1	scaffold_91:471849..476718	Copia	TGCA	CTCAT	4869	295	271	5':471849..472144	IN:472145..476446	3':476447..476718	0.99	Incomplete	0.572
LLGY170	scaffold_932:50651..54906	Gypsy	TGCA	GGTAG	4255	141	138	5':50651..50792	IN:50793..54767	3':54768..54906	0.99	Incomplete	0.559
LLGY171	scaffold_934:236050..239203	Gypsy	TGCA	GTCAT	3153	141	141	5':236050..236191	IN:236192..239061	3':239062..239203	0.98	Incomplete	0.825
LLCO2	scaffold_954:91798..93835	Copia	TGCA	TTCGT	2037	204	206	5':91798..92002	IN:92003..93628	3':93629..93835	0.95	Incomplete	2.142
LLGY172	scaffold_955:206649..210530	Gypsy	TGCA	GAAAC	3881	154	154	5':206649..206803	IN:206804..210375	3':210376..210530	0.97	Complete	1.269
LLGY173	scaffold_971:938..6433	Gypsy	TATA	ATAAC	5495	117	117	5':938..1055	IN:1056..6315	3':6316..6433	0.98	Incomplete	0.995
LLGY174	scaffold_979:203227..211475	Gypsy	TGCA	ATGA	8248	1466	1466	5':203227..204693	IN:204694..210008	3':210009..211475	1	Incomplete	0.185
LLGY175	scaffold_98:669683..674740	Gypsy	TGCA	ATTAC	5057	163	164	5':669683..669846	IN:669847..674575	3':674576..674740	0.97	Incomplete	1.198
LLGY176	scaffold_984:113702..118502	Gypsy	TGCA	CATGG	4800	141	141	5':113702..113843	IN:113844..118360	3':118361..118502	0.98	Incomplete	1.105
LLGY177	scaffold_617:86521..89363	Gypsy	TGCA	GCGGT	2842	133	133	5':86521..86654	IN:86655..89229	3':89230..89363	0.96	Incomplete	1.763
LLGY178	scaffold_1370:9570..13453	Gypsy	TGCA	CTAAC	3883	183	187	5':9570..9753	IN:9754..13270	3':13266..13453	0.97	Incomplete	N/A
